# Supplementary material for: Fitness Costs of Tigecycline Resistance in Acinetobacter baumannii and the Resistance Mechanism Revealed by a Transposon Mutation Library
Source: Antibiotics (Basel). 2022 Oct 9;11(10):1379. doi: 10.3390/antibiotics11101379 (PMC9598136; doi:10.3390/antibiotics11101379)
Supplement: Supplementary file 1 [file antibiotics-11-01379-s001.zip]

Archive with 1 entries (1 files):
- antibiotics-1853064-supplementary.pdf
